# Supplementary material for: Maize Crops Under Rising Temperatures: Bacterial Influence on Biochemical and Lipidomic Changes Induced by Heat
Source: Plants (Basel). 2025 Aug 20;14(16):2593. doi: 10.3390/plants14162593 (PMC12389081; doi:10.3390/plants14162593)
Supplement: Supplementary file 1 [file plants-14-02593-s001.zip]

Archive with 1 entries (1 files):
- plants-3780816-supplementary.pdf
